# Supplementary material for: Evaluation of Intracellular Gene Transfers from Plastome to Nuclear Genome across Progressively Improved Assemblies for Arabidopsis thaliana and Oryza sativa
Source: Genes (Basel). 2022 Sep 9;13(9):1620. doi: 10.3390/genes13091620 (PMC9498363; doi:10.3390/genes13091620)
Supplement: Supplementary file 1 [file genes-13-01620-s001.zip]

Archive with 16 entries (14 files):
- genes-1862854-supplementary/
- genes-1862854-supplementary/genes-1862854-supplementary(2)/
- genes-1862854-supplementary/genes-1862854-supplementary(2)/Fig S1.pdf
- genes-1862854-supplementary/genes-1862854-supplementary(2)/Fig S10.pdf
- genes-1862854-supplementary/genes-1862854-supplementary(2)/Fig S11.pdf
- genes-1862854-supplementary/genes-1862854-supplementary(2)/Fig S12.pdf
- genes-1862854-supplementary/genes-1862854-supplementary(2)/Fig S13.pdf
- genes-1862854-supplementary/genes-1862854-supplementary(2)/Fig S2.pdf
- genes-1862854-supplementary/genes-1862854-supplementary(2)/Fig S3.pdf
- genes-1862854-supplementary/genes-1862854-supplementary(2)/Fig S4.pdf
- genes-1862854-supplementary/genes-1862854-supplementary(2)/Fig S5.pdf
- genes-1862854-supplementary/genes-1862854-supplementary(2)/Fig S6.pdf
- genes-1862854-supplementary/genes-1862854-supplementary(2)/Fig S7.pdf
- genes-1862854-supplementary/genes-1862854-supplementary(2)/Fig S8.pdf
- genes-1862854-supplementary/genes-1862854-supplementary(2)/Fig S9.pdf
- genes-1862854-supplementary/genes-1862854-supplementary(2)/Table S1.xlsx
