# Supplementary material for: Evaluation of Intracellular Gene Transfers from Plastome to Nuclear Genome across Progressively Improved Assemblies for Arabidopsis thaliana and Oryza sativa
Source: Genes (Basel). 2022 Sep 9;13(9):1620. doi: 10.3390/genes13091620 (PMC9498363; doi:10.3390/genes13091620)
Supplement: Supplementary file 1 [file genes-13-01620-s001.zip › genes-1862854-supplementary/genes-1862854-supplementary(2)/Table S1.xlsx]

## Sheet: A. thaliana_N-count
N counts of A. thaliana nuclear genome
chr/N-count	Phy13	T10	GWH	Col
chr1	163958	163958	100	0
chr2	2506	2506	100	0
chr3	5966	5966	0	0
chr4	3030	3030	0	0
chr5	10278	10278	0	0

## Sheet: O. sativa_N_count
N counts of O. sativa nuclear genome
chr/N-count	9311	SH498	MH63	ZS97
chr01	1620974	10000	0	0
chr02	1042089	10000	0	0
chr03	1301937	10000	0	0
chr04	1460457	0	0	0
chr05	1220235	0	0	0
chr06	2281940	0	0	0
chr07	1260760	10000	0	0
chr08	1321138	0	0	0
chr09	576414	0	0	0
chr10	631204	0	0	0
chr11	467488	10000	0	0
chr12	1296095	0	0	0

## Sheet: A. thaliana_chr_length
Chromosome length of A. thaliana nuclear genome
chr/length	Phy13	T10	GWH	Col
chr1	30427671	30427671	32659241	32540122
chr2	19698289	19698289	22560461	22217084
chr3	23459830	23459830	26161332	25743512
chr4	18585056	18585056	22250686	21578073
chr5	26975502	26975502	30093473	29480885

## Sheet: O. sativa_chr_length
Chromosome length of O. sativa nuclear genome
chr/length	9311	SH498	MH63	ZS97
chr01	47244934	44361539	45027022	44754788
chr02	38080379	37764328	37301368	37267338
chr03	41835883	39691490	39893253	39636162
chr04	34660668	35849732	37319239	37248126
chr05	31162561	31237231	31307418	30786153
chr06	32845367	32465040	31921180	32119910
chr07	27898288	30277827	30877072	30840550
chr08	30367118	29952003	30492302	30264782
chr09	21712932	24760661	24892599	22989350
chr10	22150131	25582588	25690566	25797731
chr11	22971669	31778392	34100580	32624309
chr12	22947966	26601357	26942889	27232431
